# Supplementary material for: A new species of the genus Caissa Hering, 1931 from Yunnan, China (Lepidoptera, Limacodidae)
Source: Zookeys. 2020 Jul 22;951:83–9. doi: 10.3897/zookeys.951.53151 (PMC7390804; doi:10.3897/zookeys.951.53151)
Supplement: XML Treatment for Caissa [file zookeys.951.53151-treatment1.xml]

<!DOCTYPE tp:taxon-treatment
  PUBLIC "-//TaxonX//DTD Taxonomic Treatment Publishing DTD v0 20100105//EN" "tax-treatment-NSO.dtd">
<tp:taxon-treatment xmlns:tp="http://www.plazi.org/taxpub"><tp:treatment-meta><kwd-group><label>Taxon classification</label><kwd><named-content xmlns:xlink="http://www.w3.org/1999/xlink" content-type="kingdom">Animalia</named-content></kwd><kwd><named-content xmlns:xlink="http://www.w3.org/1999/xlink" content-type="order">Lepidoptera</named-content></kwd><kwd><named-content xmlns:xlink="http://www.w3.org/1999/xlink" content-type="family">Limacodidae</named-content></kwd></kwd-group><mixed-citation publication-type="journal"><person-group><name><surname>Wu</surname><given-names>Jun</given-names></name><name><surname>Wu</surname><given-names>Chun-Sheng</given-names></name><name><surname>Han</surname><given-names>Hui-Lin</given-names></name></person-group><article-title>A new species of the genus <italic><tp:taxon-name><tp:taxon-name-part taxon-name-part-type="genus" reg="Caissa">Caissa</tp:taxon-name-part></tp:taxon-name></italic> Hering, 1931 from Yunnan, China (<tp:taxon-name><tp:taxon-name-part taxon-name-part-type="order">Lepidoptera</tp:taxon-name-part></tp:taxon-name>, <tp:taxon-name><tp:taxon-name-part taxon-name-part-type="family">Limacodidae</tp:taxon-name-part></tp:taxon-name>)</article-title><source>Zookeys</source><day>22</day><month>7</month><year>2020</year><volume>951</volume><fpage>83</fpage><lpage>89</lpage><pub-id pub-id-type="doi">10.3897/zookeys.951.53151</pub-id></mixed-citation></tp:treatment-meta><tp:nomenclature><label>Genus</label><tp:taxon-name><object-id xmlns:xlink="http://www.w3.org/1999/xlink" content-type="arpha" xlink:type="simple">7C98B023-81DB-5975-A30A-E1D1BAB093E7</object-id>
            <tp:taxon-name-part taxon-name-part-type="genus" reg="Caissa">Caissa</tp:taxon-name-part>
          </tp:taxon-name><tp:taxon-authority>Hering, 1931</tp:taxon-authority><tp:nomenclature-citation-list><tp:nomenclature-citation><tp:taxon-name>
                <tp:taxon-name-part taxon-name-part-type="genus" reg="Caissa">Caissa</tp:taxon-name-part>
              </tp:taxon-name><comment>Hering, 1931, in Seitz, Macrolep. World, 10: 670, 700. Type species: <tp:taxon-name><tp:taxon-name-part taxon-name-part-type="genus" reg="Caissa">Caissa</tp:taxon-name-part> <tp:taxon-name-part taxon-name-part-type="species" reg="caissa">caissa</tp:taxon-name-part></tp:taxon-name> Hering, 1931 [India: Khasis Hills].</comment></tp:nomenclature-citation></tp:nomenclature-citation-list></tp:nomenclature></tp:taxon-treatment>
