# Supplementary material for: A new species of the genus Caissa Hering, 1931 from Yunnan, China (Lepidoptera, Limacodidae)
Source: Zookeys. 2020 Jul 22;951:83–9. doi: 10.3897/zookeys.951.53151 (PMC7390804; doi:10.3897/zookeys.951.53151)
Supplement: XML Treatment for Caissa yunnana [file zookeys.951.53151-treatment2.xml]

<!DOCTYPE tp:taxon-treatment
  PUBLIC "-//TaxonX//DTD Taxonomic Treatment Publishing DTD v0 20100105//EN" "tax-treatment-NSO.dtd">
<tp:taxon-treatment xmlns:tp="http://www.plazi.org/taxpub"><tp:treatment-meta><kwd-group><label>Taxon classification</label><kwd><named-content xmlns:xlink="http://www.w3.org/1999/xlink" content-type="kingdom">Animalia</named-content></kwd><kwd><named-content xmlns:xlink="http://www.w3.org/1999/xlink" content-type="order">Lepidoptera</named-content></kwd><kwd><named-content xmlns:xlink="http://www.w3.org/1999/xlink" content-type="family">Limacodidae</named-content></kwd></kwd-group><mixed-citation publication-type="journal"><person-group><name><surname>Wu</surname><given-names>Jun</given-names></name><name><surname>Wu</surname><given-names>Chun-Sheng</given-names></name><name><surname>Han</surname><given-names>Hui-Lin</given-names></name></person-group><article-title>A new species of the genus <italic><tp:taxon-name><tp:taxon-name-part taxon-name-part-type="genus" reg="Caissa">Caissa</tp:taxon-name-part></tp:taxon-name></italic> Hering, 1931 from Yunnan, China (<tp:taxon-name><tp:taxon-name-part taxon-name-part-type="order">Lepidoptera</tp:taxon-name-part></tp:taxon-name>, <tp:taxon-name><tp:taxon-name-part taxon-name-part-type="family">Limacodidae</tp:taxon-name-part></tp:taxon-name>)</article-title><source>Zookeys</source><day>22</day><month>7</month><year>2020</year><volume>951</volume><fpage>83</fpage><lpage>89</lpage><pub-id pub-id-type="doi">10.3897/zookeys.951.53151</pub-id></mixed-citation></tp:treatment-meta><tp:nomenclature><tp:taxon-name><object-id xmlns:xlink="http://www.w3.org/1999/xlink" content-type="arpha" xlink:type="simple">357299E0-CA01-5DB2-A615-160E7E0A6742</object-id>
            <tp:taxon-name-part taxon-name-part-type="genus" reg="Caissa">Caissa</tp:taxon-name-part>
            <tp:taxon-name-part taxon-name-part-type="species" reg="yunnana">yunnana</tp:taxon-name-part>
            <object-id xmlns:xlink="http://www.w3.org/1999/xlink" content-type="zoobank" xlink:type="simple">http://zoobank.org/2BE08BA2-B4B7-4711-B2F0-D6BF26899AF5</object-id>
          </tp:taxon-name><tp:taxon-status xmlns:xlink="http://www.w3.org/1999/xlink" xlink:type="simple">sp. nov.</tp:taxon-status><xref ref-type="fig" rid="F1">Figures 1</xref><xref ref-type="fig" rid="F1">, 3</xref></tp:nomenclature><tp:treatment-sec sec-type="Holotype" id="SECID0EGPAC"><title>Holotype.</title><p>♂, China, Yunnan Province, Lvchun County, Mt. Huanglian, 27–31.VII.2018, leg. HL. Han, J. Wu, MR. Li [<abbrev xmlns:xlink="http://www.w3.org/1999/xlink" content-type="institution" xlink:title="Northeast Forestry University, Harbin, China" id="ABBRID0EMPAC" xlink:type="simple">NEFU</abbrev>], genit. prep. WuJ-069-1.</p></tp:treatment-sec><tp:treatment-sec sec-type="Paratypes" id="SECID0ERPAC"><title>Paratypes.</title><p>3♂, same data as holotype [<abbrev xmlns:xlink="http://www.w3.org/1999/xlink" content-type="institution" xlink:title="Northeast Forestry University, Harbin, China" id="ABBRID0EXPAC" xlink:type="simple">NEFU</abbrev>], genit. prep. for one dissected paratype WuJ-068-1.</p></tp:treatment-sec><tp:treatment-sec sec-type="description" id="SECID0E3PAC"><title>Description.</title><p>Adult (Fig. <xref ref-type="fig" rid="F1">1</xref>). Wingspan 29–31 mm in male. Head white, labial palpus and patagium brown. The male antennae filiform, brown; the thorax mixed white and brown, the tegula white with brown margin; dorsally abdomen yellowish brown to dark brown, ventrally white or yellowish brown. Forewing ground color dark brown, with unequal-sized white patches; light-colored basal patch small, not connected with inner patch; orbicular spot large, broadly connected to the larger inner patch; two medium-sized white patches lie in the middle of the forewing, near the inner margin, distal to the medial line which runs from the costal margin at 1/2 the distance from the wing base, to the inner margin at 1/3 from the wing base; arcuate postmedial line from the costal margin at 2/3 from the wing base to the tornus; postmedial area with 4 large whitish spots, the tornus with 2 whitish spots; subterminal line curved strongly inward, from apex to the outer margin at 3/5 from the apex, combined with postmedial line on R<sub>5</sub>; terminal area white, forming a nearly right triangle. Hindwing brown and mixed with a small amount of red, anal area light brown with oblong dark blotch with a white spot inside. The white spot is much smaller than the encircling brown.</p><fig id="F1" position="float" orientation="portrait"><object-id xmlns:xlink="http://www.w3.org/1999/xlink" content-type="doi" xlink:type="simple">10.3897/zookeys.951.53151.figures1-4</object-id><object-id xmlns:xlink="http://www.w3.org/1999/xlink" content-type="arpha" xlink:type="simple">3AD06B7A-8C59-55E7-B455-0979F737FCAC</object-id><label>Figures 1–4.</label><caption><p><italic><tp:taxon-name><tp:taxon-name-part taxon-name-part-type="genus" reg="Caissa">Caissa</tp:taxon-name-part></tp:taxon-name></italic> spp., adults: <bold>1</bold><italic><tp:taxon-name><tp:taxon-name-part taxon-name-part-type="genus" reg="Caissa">C.</tp:taxon-name-part> <tp:taxon-name-part taxon-name-part-type="species" reg="yunnana">yunnana</tp:taxon-name-part></tp:taxon-name></italic><bold>sp. nov.</bold>, male, holotype <bold>2</bold><italic><tp:taxon-name><tp:taxon-name-part taxon-name-part-type="genus" reg="Caissa">C.</tp:taxon-name-part> <tp:taxon-name-part taxon-name-part-type="species" reg="caissa">caissa</tp:taxon-name-part></tp:taxon-name></italic> Hering, 1931, male, holotype (after <xref ref-type="bibr" rid="B9">Solovyev and Saldaitis 2014</xref>); male genitalia: <bold>3</bold><italic><tp:taxon-name><tp:taxon-name-part taxon-name-part-type="genus" reg="Caissa">C.</tp:taxon-name-part> <tp:taxon-name-part taxon-name-part-type="species" reg="yunnana">yunnana</tp:taxon-name-part></tp:taxon-name></italic><bold>sp. nov.</bold>, holotype <bold>4</bold><italic><tp:taxon-name><tp:taxon-name-part taxon-name-part-type="genus" reg="Caissa">C.</tp:taxon-name-part> <tp:taxon-name-part taxon-name-part-type="species" reg="caissa">caissa</tp:taxon-name-part></tp:taxon-name></italic> Hering, 1931, holotype (after <xref ref-type="bibr" rid="B9">Solovyev and Saldaitis 2014</xref>). Scale bars: 1 mm. (BP: basal patch; IP: inner patch; ML: medial line; OS: orbicular spot; PL: postmedial line; SL: subterminal line; TA: terminal area).</p></caption><graphic xmlns:xlink="http://www.w3.org/1999/xlink" xlink:href="zookeys-951-083-g001.jpg" position="float" orientation="portrait" xlink:type="simple" id="oo_434740.jpg"><uri content-type="original_file" xlink:type="simple">https://binary.pensoft.net/fig/434740</uri></graphic></fig><p><bold>Male genitalia</bold> (Fig. <xref ref-type="fig" rid="F1">3</xref>). Uncus slender, with a small subapical spur. Gnathos well developed, very straight rod-shaped terminal part with slightly curved apex. The base of valva wider than middle; the cucullus wide and round; costa simple, slightly shorter than valve; sacculus sclerotized and shorter than costa, sacculus process bifurcated, distinctly incurved and hook-shaped. Juxta asymmetrical, the right side of terminal part strongly sclerotized, U-like, with dense black spurs. Saccus inconspicuous. Phallus curved, weakly sclerotized, bent into an obtuse angle in the middle; 1/2 of the terminal part with a strongly sclerotized wedge-shaped area; the terminal part of carina sclerotized, short, cone-shaped; vesica with big cyst, surface covered with small spines, with a big, sclerotized cornutus.</p><p><bold>Female genitalia.</bold> Unknown.</p></tp:treatment-sec><tp:treatment-sec sec-type="diagnosis" id="SECID0EJDAE"><title>Diagnosis.</title><p>The new species is similar in appearance to <italic><tp:taxon-name><tp:taxon-name-part taxon-name-part-type="genus" reg="Caissa">C.</tp:taxon-name-part> <tp:taxon-name-part taxon-name-part-type="species" reg="caissa">caissa</tp:taxon-name-part></tp:taxon-name></italic> (Fig. <xref ref-type="fig" rid="F1">2</xref>), but can be distinguished from the latter by the characters of the forewing and male genitalia, as follows. In <italic><tp:taxon-name><tp:taxon-name-part taxon-name-part-type="genus" reg="Caissa">C.</tp:taxon-name-part> <tp:taxon-name-part taxon-name-part-type="species" reg="yunnana">yunnana</tp:taxon-name-part></tp:taxon-name></italic> the light-colored basal patch is small, not connected with the inner patch; orbicular spot large, connected with the inner patch (Fig. <xref ref-type="fig" rid="F1">1</xref>); in <italic><tp:taxon-name><tp:taxon-name-part taxon-name-part-type="genus" reg="Caissa">C.</tp:taxon-name-part> <tp:taxon-name-part taxon-name-part-type="species" reg="caissa">caissa</tp:taxon-name-part></tp:taxon-name></italic>, the basal patch is bigger than in <italic><tp:taxon-name><tp:taxon-name-part taxon-name-part-type="genus" reg="Caissa">C.</tp:taxon-name-part> <tp:taxon-name-part taxon-name-part-type="species" reg="yunnana">yunnana</tp:taxon-name-part></tp:taxon-name></italic>, and it is broadly connected with the inner patch, but not connected with the small orbicular spot. Also, the tornus of <italic><tp:taxon-name><tp:taxon-name-part taxon-name-part-type="genus" reg="Caissa">C.</tp:taxon-name-part> <tp:taxon-name-part taxon-name-part-type="species" reg="yunnana">yunnana</tp:taxon-name-part></tp:taxon-name></italic> contains only 2 whitish spots, but the same location in <italic><tp:taxon-name><tp:taxon-name-part taxon-name-part-type="genus" reg="Caissa">C.</tp:taxon-name-part> <tp:taxon-name-part taxon-name-part-type="species" reg="caissa">caissa</tp:taxon-name-part></tp:taxon-name></italic> contains 4 whitish spots. The color of the hindwing in <italic><tp:taxon-name><tp:taxon-name-part taxon-name-part-type="genus" reg="Caissa">C.</tp:taxon-name-part> <tp:taxon-name-part taxon-name-part-type="species" reg="yunnana">yunnana</tp:taxon-name-part></tp:taxon-name></italic> is darker than in <italic><tp:taxon-name><tp:taxon-name-part taxon-name-part-type="genus" reg="Caissa">C.</tp:taxon-name-part> <tp:taxon-name-part taxon-name-part-type="species" reg="caissa">caissa</tp:taxon-name-part></tp:taxon-name></italic>.</p><p>In the male genitalia, the new species clearly differs from <italic><tp:taxon-name><tp:taxon-name-part taxon-name-part-type="genus" reg="Caissa">C.</tp:taxon-name-part> <tp:taxon-name-part taxon-name-part-type="species" reg="caissa">caissa</tp:taxon-name-part></tp:taxon-name></italic> (Fig. <xref ref-type="fig" rid="F1">4</xref>) by the sclerotized area of the sacculus being wider than the same area in <italic><tp:taxon-name><tp:taxon-name-part taxon-name-part-type="genus" reg="Caissa">C.</tp:taxon-name-part> <tp:taxon-name-part taxon-name-part-type="species" reg="caissa">caissa</tp:taxon-name-part></tp:taxon-name></italic>; in <italic><tp:taxon-name><tp:taxon-name-part taxon-name-part-type="genus" reg="Caissa">C.</tp:taxon-name-part> <tp:taxon-name-part taxon-name-part-type="species" reg="yunnana">yunnana</tp:taxon-name-part></tp:taxon-name></italic> the sacculus process is bifurcate, distinctly incurved and hook-shaped, whereas in <italic><tp:taxon-name><tp:taxon-name-part taxon-name-part-type="genus" reg="Caissa">C.</tp:taxon-name-part> <tp:taxon-name-part taxon-name-part-type="species" reg="caissa">caissa</tp:taxon-name-part></tp:taxon-name></italic> it is short, and although bifurcate, barely hooked. The phallus of <italic><tp:taxon-name><tp:taxon-name-part taxon-name-part-type="genus" reg="Caissa">C.</tp:taxon-name-part> <tp:taxon-name-part taxon-name-part-type="species" reg="yunnana">yunnana</tp:taxon-name-part></tp:taxon-name></italic> differs from that of <italic><tp:taxon-name><tp:taxon-name-part taxon-name-part-type="genus" reg="Caissa">C.</tp:taxon-name-part> <tp:taxon-name-part taxon-name-part-type="species" reg="caissa">caissa</tp:taxon-name-part></tp:taxon-name></italic> by the middle being bent into an obtuse angle, 1/2 of the terminal part with a strongly sclerotized wedge-shaped area, and the vesica with a big cyst and a big sclerotized cornutus. The phallus of <italic><tp:taxon-name><tp:taxon-name-part taxon-name-part-type="genus" reg="Caissa">C.</tp:taxon-name-part> <tp:taxon-name-part taxon-name-part-type="species" reg="caissa">caissa</tp:taxon-name-part></tp:taxon-name></italic> is smoothly curved, and the vesica is membranous, without a cyst or cornutus.</p></tp:treatment-sec><tp:treatment-sec sec-type="distribution" id="SECID0ECJAE"><title>Distribution.</title><p>China (Yunnan Province: Mt. Huanglian) (Fig. <xref ref-type="fig" rid="F2">5</xref>).</p></tp:treatment-sec><tp:treatment-sec sec-type="etymology" id="SECID0EMJAE"><title>Etymology.</title><p>The species is named for its type locality in Yunnan Province, China.</p></tp:treatment-sec><tp:treatment-sec sec-type="Bionomics" id="SECID0ERJAE"><title>Bionomics.</title><p>The moths fly in July. The specimens were collected with a light trap close to a broad-leaved forest with ferns and shrubs (Fig. <xref ref-type="fig" rid="F2">6</xref>).</p><fig id="F2" position="float" orientation="portrait"><object-id xmlns:xlink="http://www.w3.org/1999/xlink" content-type="doi" xlink:type="simple">10.3897/zookeys.951.53151.figures5-6</object-id><object-id xmlns:xlink="http://www.w3.org/1999/xlink" content-type="arpha" xlink:type="simple">AF5E27C4-3157-54F2-9D07-0A6FB938DCC8</object-id><label>Figures 5, 6.</label><caption><p>Map and habitat of <italic><tp:taxon-name><tp:taxon-name-part taxon-name-part-type="genus" reg="Caissa">C.</tp:taxon-name-part> <tp:taxon-name-part taxon-name-part-type="species" reg="yunnana">yunnana</tp:taxon-name-part></tp:taxon-name></italic> sp. nov. <bold>5</bold> Collecting site of <italic><tp:taxon-name><tp:taxon-name-part taxon-name-part-type="genus" reg="Caissa">C.</tp:taxon-name-part> <tp:taxon-name-part taxon-name-part-type="species" reg="yunnana">yunnana</tp:taxon-name-part></tp:taxon-name></italic> sp. nov.: Yunnan Prov., Mt. Huanglian (red dot) <bold>6</bold> Collecting site close to a broad-leaved forest with ferns and shrubs.</p></caption><graphic xmlns:xlink="http://www.w3.org/1999/xlink" xlink:href="zookeys-951-083-g002.jpg" position="float" orientation="portrait" xlink:type="simple" id="oo_434741.jpg"><uri content-type="original_file" xlink:type="simple">https://binary.pensoft.net/fig/434741</uri></graphic></fig></tp:treatment-sec><ref-list><ref id="B9"><mixed-citation xmlns:xlink="http://www.w3.org/1999/xlink" xlink:type="simple"><person-group><name name-style="western"><surname>Solovyev</surname><given-names>AV</given-names></name><name name-style="western"><surname>Saldaitis</surname><given-names>A</given-names></name></person-group> (<year>2014</year>) <italic><tp:taxon-name><tp:taxon-name-part taxon-name-part-type="genus">Pseudohampsonella</tp:taxon-name-part></tp:taxon-name></italic>: a new genus of <tp:taxon-name><tp:taxon-name-part taxon-name-part-type="family">Limacodidae</tp:taxon-name-part></tp:taxon-name> (<tp:taxon-name><tp:taxon-name-part taxon-name-part-type="order">Lepidoptera</tp:taxon-name-part></tp:taxon-name>: <tp:taxon-name><tp:taxon-name-part taxon-name-part-type="superfamily">Zygaenoidea</tp:taxon-name-part></tp:taxon-name>) from China, and three new species. Journal of Insect Science 14, 46. <ext-link xlink:type="simple" ext-link-type="doi" xlink:href="10.1673/031.014.46">https://doi.org/10.1673/031.014.46</ext-link></mixed-citation></ref></ref-list></tp:taxon-treatment>
